# Supplementary material for: Validation of Diet ID™ in Predicting Nutrient Intake Compared to Dietary Recalls, Skin Carotenoid Scores, and Plasma Carotenoids in University Students
Source: Nutrients. 2023 Jan 13;15(2):409. doi: 10.3390/nu15020409 (PMC9865232; doi:10.3390/nu15020409)
Supplement: Supplementary file 1 [file nutrients-15-00409-s001.zip]

Archive with 1 entries (1 files):
- nutrients-2119117-supplementary.pdf
